# Supplementary material for: Family functioning and health-related quality of life of inpatients with coronary heart disease: a cross-sectional study in Lanzhou city, China
Source: BMC Cardiovasc Disord. 2022 Sep 6;22:397. doi: 10.1186/s12872-022-02844-x (PMC9446873; doi:10.1186/s12872-022-02844-x)
Supplement: Supplementary file 2 — Additional file 2. The database of this study. [file 12872_2022_2844_MOESM2_ESM.xls]

## Sheet: Database
SN	Gender	Age	Age Groups	Marital Status	Porofession	Educational Level	Religion	Monthly income	Expense Reimbursement	Residence	Cardiac Funciton Grade	Disease Classfication	SR1	SR2	SR3	SR4	SR5	SR6	SR7	EB1	EB2	EB3	EB4	EB5	EB6	EB7	EB8	EB9	BCM1	BCM2	BCM3	BCM4	BCM5	BCM6	BCM7	BCM8	BCM9	BCM10	BCM11	BCM12	BCM13	BCM14	BCM15	BCM16	BCM17	BCM18	BCM19	BCM20	BCM21
1	1	72	3	2	4	1	0	2	2	2	4	4	83	0	0	58	84	61	0	87	0	69	0	46	0	78	89	74	84	121	72	0	0	0	64	0	58	82	113	0	0	89	0	0	0	0	0	0	0
2	1	70	2	2	2	2	0	2	2	2	3	2	83	0	0	58	84	61	0	0	0	0	0	46	62	78	89	74	0	0	72	0	0	0	64	0	0	82	113	0	0	89	0	0	0	0	0	0	0
3	1	34	1	2	4	3	0	2	2	2	1	4	83	0	0	58	0	61	60	87	0	69	0	0	62	78	0	0	0	0	0	0	0	0	0	125	0	0	113	0	0	0	0	114	0	0	0	0	0
4	2	64	2	2	2	1	1	1	2	2	3	2	0	0	0	58	84	61	0	87	0	69	0	46	62	78	89	74	0	0	0	0	0	0	0	0	58	0	113	30	0	89	0	0	0	0	0	74	0
5	1	69	2	2	1	1	0	3	2	2	2	4	0	0	0	58	0	61	60	0	0	69	0	46	62	0	0	74	0	0	72	0	0	0	64	0	0	82	113	30	0	0	0	0	0	0	0	0	0
6	1	40	1	2	1	3	1	3	2	2	1	2	0	0	0	0	0	61	0	0	0	0	132	46	62	78	0	74	0	0	0	0	0	0	0	0	0	0	0	0	0	0	0	0	0	0	0	0	0
7	1	67	2	2	1	2	0	1	2	1	2	4	0	49	0	0	84	61	60	87	0	69	0	0	0	78	0	74	0	0	0	0	0	0	0	125	58	0	113	30	0	0	0	114	0	0	0	0	0
8	1	60	1	2	3	1	0	1	2	1	2	2	0	0	0	58	0	61	0	87	0	69	132	46	62	78	0	74	0	0	0	0	0	0	0	0	0	0	113	0	0	89	0	0	0	0	0	0	0
9	2	80	3	5	3	1	0	1	2	1	2	4	0	49	0	58	84	61	60	87	0	69	0	0	62	78	0	0	84	121	72	0	64	100	64	125	58	82	113	0	86	89	115	114	57	0	0	0	0
10	2	76	3	2	2	1	0	2	2	2	4	3	83	0	0	58	0	61	60	0	0	69	0	0	62	78	0	0	84	121	72	0	0	0	64	125	58	82	113	0	86	89	115	0	57	0	0	0	0
11	2	83	3	2	2	1	0	1	3	2	3	2	0	49	0	58	84	61	0	87	0	69	0	0	62	78	0	0	84	121	72	0	0	0	64	0	0	82	113	0	0	89	0	0	0	0	0	0	0
12	2	82	3	2	2	1	0	1	2	1	3	2	0	49	0	58	0	61	0	0	0	69	0	0	62	0	0	74	0	0	0	0	0	0	64	0	0	82	113	30	0	0	0	0	0	0	0	0	0
13	1	60	1	2	2	1	0	2	2	2	1	4	0	0	0	58	84	61	0	87	0	69	0	46	62	78	0	74	0	0	0	0	0	0	0	125	0	0	113	30	0	89	0	0	0	0	0	0	0
14	1	42	1	2	5	3	1	3	2	2	2	2	0	49	0	0	84	61	60	0	0	69	132	46	0	78	0	74	0	0	72	0	0	0	0	0	58	0	0	30	0	0	0	0	57	0	0	0	0
15	2	81	3	2	3	1	0	1	2	2	4	3	83	0	0	58	84	0	60	87	0	0	0	0	62	78	0	0	0	121	72	0	0	100	64	0	0	82	113	0	0	89	0	0	57	0	0	0	0
16	2	56	1	2	3	1	0	1	2	2	3	2	0	0	0	58	0	61	60	0	0	69	132	0	62	78	89	74	0	0	72	0	0	0	64	0	0	0	113	0	0	89	0	0	0	0	0	0	0
17	2	70	2	5	2	1	1	2	2	2	3	2	0	49	0	58	84	61	0	0	0	69	132	46	62	78	89	0	0	0	0	0	0	0	64	0	0	0	113	30	0	0	0	0	0	0	0	0	0
18	1	76	3	2	2	1	0	1	2	1	3	2	83	49	0	58	84	61	0	87	0	69	132	46	62	78	89	0	0	0	72	0	0	0	64	0	58	82	113	0	0	89	0	0	0	0	0	0	0
19	2	78	3	2	3	1	1	1	2	1	3	2	0	49	0	58	84	61	0	87	0	69	132	0	62	78	89	74	0	121	0	0	0	0	64	0	58	82	113	0	0	89	0	0	0	0	0	0	0
20	2	66	2	2	1	1	1	3	2	2	2	2	83	0	0	58	84	61	60	87	0	69	132	46	62	78	0	74	0	0	0	0	0	0	0	0	0	0	113	30	0	0	0	0	0	0	0	0	0
21	1	68	2	2	4	1	0	1	2	1	3	2	0	0	0	58	0	61	0	87	0	69	132	0	62	78	89	74	0	0	0	0	0	0	0	0	0	0	113	0	0	89	0	0	0	0	0	0	0
22	2	68	2	5	2	1	0	1	2	2	2	2	0	49	0	58	84	0	0	87	0	69	0	46	62	78	0	74	0	0	0	0	0	0	0	0	0	0	0	0	0	89	0	0	0	0	0	0	0
23	1	76	3	2	2	1	0	2	2	2	3	3	0	49	0	58	0	0	0	87	0	69	0	0	0	78	0	74	0	0	0	0	64	0	64	0	0	0	113	0	0	89	0	0	0	0	0	0	0
24	1	71	3	5	1	1	0	3	1	2	2	2	0	0	0	58	0	61	0	0	0	69	132	0	0	78	0	74	0	0	0	0	0	0	64	0	0	0	113	0	0	0	0	0	0	0	0	0	0
25	1	45	1	2	1	3	0	2	2	2	2	2	0	0	0	0	0	61	0	0	0	0	0	46	0	0	89	0	0	0	0	0	0	0	0	0	0	0	0	0	0	0	0	0	0	0	0	0	0
26	2	71	3	5	2	1	0	2	2	2	3	2	0	49	0	58	84	61	0	87	0	69	0	46	62	0	89	0	0	121	72	0	0	0	64	0	58	82	113	0	0	89	0	0	57	0	0	0	0
27	2	53	1	2	4	1	0	3	2	2	1	2	0	0	0	58	0	61	0	0	0	69	0	46	0	78	0	74	0	0	0	0	0	0	0	0	0	0	113	30	0	0	0	0	0	0	0	0	0
28	2	64	2	2	2	1	0	1	2	2	2	2	0	49	0	58	84	0	0	87	0	69	132	0	62	78	89	74	0	0	0	0	0	0	64	0	0	0	113	0	0	0	0	0	0	0	0	0	0
29	2	76	3	2	2	1	0	2	2	2	2	2	0	0	0	58	0	61	0	87	0	0	0	0	0	78	0	74	0	0	0	0	0	0	0	0	0	0	0	30	0	0	0	0	0	0	0	0	0
30	2	72	3	2	3	1	0	1	2	1	2	2	0	0	0	58	84	61	0	87	0	69	132	46	0	78	89	74	0	0	72	0	0	0	0	0	0	0	113	0	0	0	0	0	0	0	0	0	0
31	1	58	1	2	2	1	0	2	2	2	2	2	83	0	0	58	0	61	0	0	0	0	0	46	62	78	0	74	0	0	0	0	0	0	0	0	0	0	113	0	0	0	0	0	0	0	0	0	0
32	1	55	1	2	1	1	0	3	2	2	2	2	0	0	0	58	0	61	0	0	0	69	0	0	0	0	0	74	0	0	0	0	0	0	0	0	0	0	0	0	0	0	0	0	0	0	0	0	0
33	1	44	1	2	4	1	0	3	2	2	2	2	0	0	0	58	0	61	0	0	0	69	0	46	62	78	0	0	0	0	72	0	0	0	0	0	0	0	0	0	0	0	0	0	0	0	0	0	0
34	2	70	2	2	2	1	1	1	2	2	3	2	0	49	0	58	0	61	0	87	0	69	132	46	0	78	89	74	0	121	72	0	0	0	64	0	58	82	113	0	0	89	0	0	0	0	0	0	0
35	2	78	3	5	1	1	0	2	2	2	2	2	0	0	0	58	84	61	0	87	0	69	0	0	62	78	0	0	0	0	0	0	0	0	0	0	0	0	0	0	0	0	0	0	0	0	0	0	0
36	2	85	3	5	2	1	1	2	2	2	2	2	0	0	0	58	84	61	60	87	0	0	0	0	62	78	0	74	0	0	72	0	0	0	64	0	58	82	113	0	0	89	0	0	0	0	0	0	0
37	1	81	3	2	1	1	1	2	1	2	2	2	0	0	0	58	84	61	0	87	0	0	0	0	62	78	0	74	0	0	72	0	0	0	0	0	0	0	0	0	0	89	0	0	0	0	0	0	0
38	2	82	3	5	1	1	0	3	2	2	2	2	0	0	0	58	84	61	0	87	0	0	0	0	62	78	0	0	0	121	72	0	0	0	0	0	0	82	113	0	0	89	0	0	0	0	0	0	0
39	2	45	1	2	3	1	1	1	2	1	2	2	0	49	0	58	0	61	0	87	0	69	132	46	62	78	0	74	0	0	0	0	0	0	0	0	0	0	113	0	0	0	0	0	0	0	0	0	0
40	2	42	1	2	3	1	1	1	2	1	2	2	0	0	0	0	0	61	0	87	0	0	0	46	62	78	0	74	0	0	0	0	0	0	0	0	0	0	113	0	0	0	0	0	0	0	0	0	0
41	1	49	1	2	2	1	0	2	2	1	2	2	0	0	0	58	0	61	0	87	0	69	0	0	62	78	0	74	0	0	0	0	0	0	0	0	0	0	113	0	0	89	0	0	0	0	0	0	0
42	1	80	3	2	1	2	0	3	1	2	3	2	0	49	0	58	0	61	0	0	0	69	0	46	62	78	0	74	0	121	0	0	0	100	64	0	0	82	113	0	0	89	0	0	0	0	0	0	0
43	1	58	1	2	1	2	0	2	2	2	3	3	83	0	0	58	0	61	0	87	0	69	132	46	62	78	89	74	0	0	72	0	0	0	0	0	0	0	113	0	0	89	0	0	0	0	0	0	0
44	1	67	2	2	3	1	0	1	2	1	4	3	83	0	0	58	84	61	0	87	0	0	132	46	62	78	89	74	0	0	0	0	0	0	0	0	0	0	113	0	0	89	0	0	0	0	0	0	0
45	2	74	3	2	2	1	0	1	2	2	3	2	83	0	0	58	84	61	60	87	0	69	0	46	62	78	0	74	0	0	0	0	0	100	64	0	58	0	113	0	0	89	0	0	0	0	0	0	0
46	1	68	2	2	1	2	0	3	2	2	2	2	0	0	0	58	0	61	0	87	0	0	0	0	62	78	0	74	0	0	0	0	0	0	0	0	0	0	113	0	0	0	0	0	0	0	0	0	0
47	2	70	2	2	2	1	0	2	2	2	2	2	0	49	0	58	84	61	0	87	0	0	132	0	62	78	89	74	0	0	72	0	0	100	64	0	0	0	113	0	0	0	0	0	0	0	0	0	0
48	1	52	1	2	1	3	0	3	2	2	1	4	0	0	0	0	0	61	0	87	0	69	0	46	0	78	89	74	0	0	72	0	0	0	0	125	58	0	113	0	0	89	0	114	0	0	0	0	0
49	2	68	2	2	3	1	1	1	3	1	3	2	0	0	0	58	84	61	60	87	0	69	132	0	62	78	0	74	0	0	72	0	0	0	64	0	0	82	113	0	0	89	0	0	0	0	0	0	0
50	2	68	2	5	1	2	0	2	2	2	3	2	0	49	0	58	84	61	0	87	0	69	0	46	62	78	0	0	0	0	72	0	0	0	64	0	0	0	113	30	0	89	0	0	0	0	0	0	0
51	1	53	1	5	1	3	0	3	2	2	3	2	83	0	0	58	0	61	60	87	0	69	132	0	62	78	89	0	0	0	72	98	0	100	64	0	0	0	113	0	0	0	0	0	57	0	0	0	0
52	2	80	3	5	3	1	0	2	2	1	3	2	0	49	0	58	84	61	0	87	0	69	0	0	0	0	0	0	0	0	0	98	0	100	64	125	0	82	113	0	86	89	0	0	0	0	0	0	0
53	1	66	2	5	3	1	0	1	2	1	2	4	0	0	0	58	0	61	0	87	0	69	0	0	0	78	0	74	0	0	0	0	0	0	0	125	58	0	113	0	0	89	0	114	0	0	0	0	0
54	1	63	2	2	1	2	0	3	2	2	3	2	0	0	0	58	0	0	60	0	0	0	0	0	62	78	0	0	0	0	0	0	0	0	0	0	0	0	113	0	0	0	0	0	0	0	0	0	0
55	2	74	3	2	5	2	0	2	2	2	2	2	0	0	0	58	0	0	0	0	0	69	0	0	62	78	0	0	0	0	0	0	0	0	0	0	0	0	113	0	0	0	0	0	0	0	0	0	0
56	2	76	3	5	2	1	0	2	2	2	2	2	0	49	0	58	0	61	0	87	0	0	0	46	62	78	89	74	0	121	0	0	0	0	64	0	0	82	113	0	0	89	0	0	0	0	0	0	0
57	1	66	2	5	2	1	1	2	2	2	3	2	0	49	0	58	0	61	0	87	0	0	132	46	62	78	89	74	0	0	0	0	0	0	0	0	0	0	113	0	0	0	0	0	0	0	0	0	0
58	1	42	1	2	5	3	1	2	3	1	1	2	0	0	0	0	0	0	0	0	0	0	0	0	0	0	0	74	0	0	0	0	0	0	0	0	0	0	113	0	0	0	0	0	0	0	0	0	0
59	2	85	3	5	3	1	1	2	2	1	3	2	0	49	0	58	0	0	60	0	0	69	0	0	62	0	0	0	0	0	72	98	0	0	64	0	0	0	113	0	0	89	0	0	0	0	0	0	0
60	1	80	3	5	1	2	0	3	2	2	2	2	0	49	0	58	0	0	0	87	0	69	0	0	0	78	0	74	0	0	72	0	0	0	0	0	0	0	113	0	0	0	0	0	0	0	0	0	0
61	1	70	2	2	5	2	0	2	2	2	2	2	0	49	0	58	0	61	60	87	0	0	0	46	62	78	89	74	0	0	0	0	0	0	64	0	0	0	0	0	0	89	0	0	0	0	0	0	0
62	1	74	3	2	2	1	0	3	2	2	3	2	0	0	0	58	84	61	60	87	0	69	0	46	62	78	0	74	0	0	72	0	0	0	64	0	0	0	113	0	0	89	0	0	0	0	0	0	0
63	2	68	2	2	1	1	0	3	2	2	2	2	0	49	0	58	0	0	0	87	0	69	0	0	62	78	0	0	0	0	0	0	0	0	0	0	0	0	113	0	0	0	0	0	0	0	0	0	0
64	2	51	1	2	3	2	1	1	3	1	2	2	0	49	0	58	0	0	60	87	0	0	132	46	0	78	89	0	0	0	0	0	0	0	0	0	0	0	113	0	0	0	0	0	0	0	0	0	0
65	1	70	2	2	1	1	0	2	2	2	2	2	0	49	0	58	0	0	0	87	0	0	0	46	0	78	0	0	0	0	0	0	0	0	64	0	0	0	113	0	0	89	0	0	0	0	0	0	0
66	2	64	2	2	5	1	0	2	2	2	3	2	0	49	0	58	84	61	60	0	0	0	132	46	62	78	89	74	0	0	72	0	0	0	64	0	0	82	113	0	0	89	0	0	0	0	0	0	0
67	1	48	1	2	5	1	1	2	2	2	2	2	0	0	0	58	0	61	0	0	0	0	0	46	0	78	0	74	0	0	0	0	0	0	0	0	0	0	0	0	0	0	0	0	0	0	0	0	0
68	1	70	2	2	4	1	0	2	2	2	3	2	0	49	0	58	0	61	0	87	0	0	0	0	62	78	0	74	0	0	72	0	0	0	0	125	0	0	113	30	0	89	0	0	0	0	0	0	0
69	1	52	1	2	5	2	1	3	3	2	2	2	0	0	0	58	0	0	0	0	0	0	0	0	0	78	0	74	0	0	0	0	0	0	0	0	0	0	113	0	0	0	0	0	0	0	0	0	0
70	2	65	2	2	1	3	0	3	2	2	2	2	0	0	0	58	0	0	0	87	0	0	0	0	62	78	0	74	0	0	0	0	0	0	0	0	0	0	113	0	0	89	0	0	0	0	0	0	0
71	1	75	3	2	4	2	0	2	2	2	3	3	83	49	0	58	0	61	0	87	0	0	132	46	0	78	89	74	0	0	72	0	0	0	64	0	0	0	113	0	0	89	0	0	0	0	0	0	0
72	1	57	1	2	1	1	0	2	2	2	2	2	0	49	0	58	0	61	0	87	0	0	0	0	62	0	0	74	0	0	0	0	0	0	0	0	0	0	113	0	0	0	0	0	0	0	0	0	0
73	2	70	2	2	2	1	0	2	2	2	2	2	83	0	0	58	84	61	0	87	0	69	0	0	0	78	0	74	0	0	0	0	0	0	64	0	0	0	113	0	0	89	0	0	0	0	0	0	0
74	2	74	3	2	2	1	1	1	2	2	4	2	0	49	0	58	84	61	0	87	0	0	0	46	62	78	0	74	0	0	72	0	0	0	64	0	0	0	113	0	0	89	0	0	0	0	0	0	0
75	2	66	2	5	5	1	0	2	2	1	1	2	0	0	0	58	0	61	0	87	0	0	0	0	0	78	0	74	0	0	0	0	0	0	0	0	0	0	113	0	0	0	0	0	0	0	0	0	0
76	2	66	2	2	2	1	1	1	2	2	3	2	83	0	0	58	0	61	0	87	0	0	132	0	62	78	0	74	0	0	72	0	0	0	64	0	0	0	113	0	0	89	0	0	0	0	0	0	0
77	2	60	1	2	3	1	1	2	2	1	2	2	0	0	0	58	0	61	0	87	0	0	0	0	0	78	89	74	0	0	0	0	0	0	0	0	0	0	113	0	0	89	0	0	0	0	0	0	0
78	1	62	2	2	2	1	0	2	2	2	2	2	0	49	0	58	0	61	0	87	0	69	132	0	62	78	89	0	0	0	0	0	0	0	64	0	0	0	113	30	0	0	0	0	0	0	0	0	0
79	2	74	3	5	3	1	1	1	2	1	3	2	0	49	0	58	0	61	60	87	0	0	0	46	62	78	0	74	0	0	72	0	0	0	64	0	0	0	113	0	0	89	0	0	0	0	0	0	0
80	2	47	1	2	2	1	0	2	2	2	2	2	0	0	0	0	84	61	60	87	0	69	0	46	0	78	0	0	0	0	0	0	0	0	0	0	0	0	0	0	0	0	0	0	0	0	0	0	0
81	1	71	3	2	2	1	0	2	2	2	2	4	0	49	0	58	0	61	0	87	0	0	132	46	0	78	89	74	0	0	72	0	0	0	64	125	58	0	113	0	0	89	0	0	0	0	0	0	0
82	2	71	3	2	2	1	0	2	2	2	3	2	83	0	0	58	84	61	0	87	0	0	0	0	62	78	0	0	0	0	72	0	0	0	64	0	0	82	113	0	0	89	0	0	0	0	0	0	0
83	2	82	3	5	3	1	0	2	3	1	2	2	0	49	0	58	84	61	0	0	0	69	0	0	0	0	0	74	0	121	0	0	0	100	64	0	0	82	113	0	0	89	0	0	0	0	0	0	0
84	2	69	2	2	2	1	0	2	2	2	2	2	0	49	0	58	0	61	0	87	0	0	0	46	62	0	0	74	0	0	72	0	0	0	64	0	0	0	113	0	0	89	0	0	0	0	0	0	0
85	1	46	1	2	5	2	0	2	2	2	2	2	0	49	0	0	0	0	0	0	0	69	132	0	0	78	0	74	0	0	0	0	0	0	0	0	0	0	0	0	0	0	0	0	0	0	0	0	0
86	1	59	1	2	1	1	0	3	2	2	3	2	0	49	0	58	0	61	0	87	0	0	0	0	0	78	89	0	0	0	72	0	0	0	64	0	0	82	113	30	0	89	0	0	0	0	0	0	0
87	1	61	2	2	2	1	0	2	2	1	2	2	0	49	0	58	0	0	0	87	0	0	0	0	0	78	0	74	0	0	0	0	0	0	0	0	0	0	113	0	0	0	0	0	0	0	0	0	0
88	1	72	3	2	2	1	0	2	2	2	3	2	0	49	0	58	0	61	0	87	0	69	132	0	0	78	89	74	0	0	0	0	0	0	0	0	0	82	113	0	0	0	0	0	0	0	0	0	0
89	1	57	1	2	2	1	0	2	2	2	2	2	0	49	0	58	0	61	0	87	0	69	0	0	0	78	0	0	0	0	0	0	0	0	0	0	0	0	113	0	0	0	0	0	0	0	0	0	0
90	1	66	2	2	2	1	1	2	2	1	2	2	0	49	0	58	84	61	0	0	0	69	0	0	0	0	89	74	0	0	0	0	0	0	0	0	0	82	113	0	0	0	0	0	0	0	0	0	0
91	2	68	2	2	4	1	0	2	2	2	3	2	0	49	0	58	84	61	0	87	0	69	132	0	62	78	89	74	0	0	0	0	0	0	64	0	0	82	113	0	0	0	0	0	0	0	0	0	0
92	1	67	2	2	2	1	0	2	2	2	2	3	0	0	0	58	0	61	0	87	0	69	0	0	0	78	89	74	0	0	0	0	0	0	0	0	0	0	113	0	0	89	0	0	0	0	0	0	0
93	2	75	3	2	5	1	0	3	2	2	3	2	0	49	0	58	84	61	0	87	0	69	132	46	62	78	89	74	0	0	0	0	0	0	64	0	0	0	113	0	0	89	0	0	0	0	0	0	0
94	2	63	2	2	1	2	0	3	2	2	2	2	0	0	0	58	0	61	0	87	0	0	0	0	0	78	0	0	0	0	0	0	0	0	0	0	0	0	113	0	0	0	0	0	0	0	0	0	0
95	2	60	1	2	2	1	0	2	2	2	3	2	0	49	0	58	0	61	0	87	0	0	132	0	62	78	89	0	0	0	0	0	0	0	0	0	0	0	113	0	0	89	0	0	0	0	0	0	0
96	1	80	3	2	1	3	0	3	2	2	2	2	0	49	0	58	84	61	0	87	0	0	0	0	62	78	89	0	0	0	0	0	0	0	0	0	0	0	113	0	0	0	0	0	0	0	0	0	0
97	1	45	1	2	1	3	0	3	2	2	2	2	0	49	0	0	0	61	0	87	0	0	0	0	62	78	0	0	0	0	0	0	0	0	0	0	0	0	113	0	0	0	0	0	0	0	0	0	0
98	1	74	3	2	3	1	0	1	2	1	2	2	0	49	0	58	0	61	60	87	0	69	132	0	62	78	89	0	0	0	0	0	0	0	64	0	0	0	113	0	0	89	0	0	0	0	0	0	0
99	1	74	3	2	2	1	0	2	2	2	2	2	0	49	0	58	0	0	60	87	0	0	0	0	62	78	0	74	0	0	72	0	0	0	64	0	0	0	113	0	0	89	0	0	0	0	0	0	0
100	1	80	3	2	3	1	0	1	2	1	3	3	0	49	0	0	0	61	0	87	0	69	0	0	0	78	89	74	0	0	0	0	0	100	64	125	58	82	113	0	0	89	0	0	57	0	0	0	0
101	2	51	1	2	4	2	1	3	2	2	2	2	0	49	0	58	0	61	0	0	0	69	0	0	62	78	0	74	0	0	0	0	0	0	0	0	0	0	0	0	0	0	0	0	0	0	0	0	0
102	2	56	1	2	1	2	1	2	2	2	2	2	83	0	0	58	0	61	60	87	0	0	132	0	0	78	89	74	0	0	0	0	0	0	0	0	0	0	113	0	0	0	0	0	0	0	0	0	0
103	2	75	3	2	2	1	1	2	2	2	3	4	0	0	0	58	0	61	60	87	0	69	0	0	62	78	0	0	0	121	72	0	0	0	64	125	58	82	113	0	0	89	0	0	0	0	0	0	0
104	2	69	2	2	5	2	0	3	2	2	2	2	0	0	0	58	0	61	0	0	0	69	0	0	0	78	0	74	0	0	0	0	0	0	0	0	0	0	113	0	0	0	0	0	0	0	0	0	0
105	2	67	2	5	3	1	1	1	2	1	3	2	0	49	0	58	0	0	0	87	0	69	132	0	62	78	89	74	0	0	0	0	0	0	64	0	0	0	113	0	0	0	0	0	0	0	0	0	0
106	2	64	2	2	2	2	0	2	2	1	3	2	0	49	0	58	0	0	0	87	0	0	0	0	62	78	0	0	0	0	0	0	0	0	64	0	0	0	113	0	0	89	0	0	0	0	0	0	0
107	1	61	2	2	2	1	1	2	2	2	2	3	0	0	0	58	0	61	0	87	0	69	0	46	0	0	89	74	0	0	0	0	0	0	64	0	0	0	113	30	0	89	0	0	0	0	0	0	0
108	2	62	2	5	2	1	1	1	2	2	3	2	0	49	0	58	0	61	0	87	0	0	0	0	62	78	89	74	0	0	72	0	0	0	64	0	0	82	0	0	0	89	0	0	0	0	0	0	0
109	2	53	1	2	3	1	1	1	2	1	2	2	0	0	0	58	0	61	0	87	0	0	0	46	0	78	0	74	0	0	0	0	0	0	0	0	0	0	113	0	0	0	0	0	0	0	0	0	0
110	1	71	3	5	1	2	0	2	2	2	3	3	0	49	0	58	84	61	0	87	0	0	132	46	62	78	89	74	0	0	0	0	0	0	64	0	0	0	113	0	0	89	0	0	0	0	0	0	0
111	1	77	3	5	4	1	0	3	2	2	2	2	0	0	0	0	0	61	0	87	0	0	0	0	0	0	0	74	0	0	0	0	0	0	0	0	0	0	0	0	0	0	0	0	0	0	0	0	0
112	2	68	2	5	3	1	1	2	3	1	2	2	0	0	0	58	0	61	0	87	0	0	0	46	62	78	0	74	0	0	0	0	0	0	64	0	0	0	113	0	0	0	0	0	0	0	0	0	0
113	2	75	3	2	2	1	1	3	2	2	3	2	83	0	0	58	0	61	0	87	0	0	132	0	0	78	89	74	0	0	0	0	0	100	64	0	0	0	113	0	0	89	0	0	0	0	0	0	0
114	1	57	1	2	2	1	0	3	2	2	2	2	0	49	0	0	0	61	0	87	0	0	0	0	0	0	0	74	0	0	0	0	0	0	0	0	0	0	113	0	0	0	0	0	0	0	0	0	0
115	1	60	1	2	1	2	0	2	2	2	2	2	0	0	0	58	0	61	0	87	0	0	0	46	0	78	0	74	0	0	0	0	0	0	0	0	0	0	113	30	0	0	0	0	0	0	0	0	0
116	1	67	2	2	2	1	0	2	2	2	3	3	0	49	0	58	84	61	0	87	0	69	132	46	0	78	89	74	0	0	72	0	0	0	64	0	0	0	113	0	0	89	0	0	0	0	0	0	0
117	2	63	2	2	3	1	1	3	2	2	2	2	0	0	0	58	0	61	0	87	0	0	132	46	0	78	89	0	0	0	0	0	0	0	64	0	0	0	113	0	0	0	0	0	0	0	0	0	0
118	1	60	1	2	3	2	0	1	2	1	3	2	0	0	0	58	0	0	0	87	0	0	0	46	0	78	0	74	0	0	0	0	0	0	64	0	0	0	113	0	0	0	0	0	0	0	0	0	0
119	1	75	3	2	2	1	0	3	2	2	2	2	0	0	0	58	0	0	0	87	0	69	0	0	0	0	0	74	0	0	0	0	0	0	0	0	0	0	113	0	0	89	0	0	0	0	0	0	0
120	1	54	1	2	1	3	0	2	2	2	2	2	0	0	0	58	0	61	0	0	0	69	0	0	62	78	0	74	0	0	0	0	0	0	0	0	0	0	0	30	0	0	0	0	0	0	0	0	0
121	1	50	1	2	2	1	0	1	2	2	2	2	0	49	0	58	0	0	0	87	0	0	132	46	0	78	89	74	0	0	0	0	0	0	0	0	0	0	0	30	0	0	0	0	0	0	0	0	0
122	1	72	3	2	5	2	0	3	3	1	2	2	0	0	0	58	0	61	0	0	0	69	132	0	0	78	89	74	0	0	0	0	0	0	64	0	0	0	113	0	0	0	0	0	0	0	0	0	0
123	1	67	2	2	2	1	0	2	2	2	2	2	0	0	0	58	0	61	0	87	0	0	0	0	0	78	0	74	0	0	0	0	0	0	0	0	0	0	113	0	0	0	0	0	0	0	0	0	0
124	1	62	2	2	3	1	0	1	3	1	3	2	0	49	0	0	0	61	0	87	0	0	0	0	0	78	89	74	0	121	0	0	0	100	64	0	0	82	113	0	0	89	0	0	0	0	0	0	0
125	2	52	1	2	3	1	0	1	2	1	3	2	0	0	0	58	0	61	0	0	0	69	0	46	62	78	89	0	0	0	0	0	0	0	64	0	0	0	113	0	0	0	0	0	0	0	0	0	0
126	1	49	1	2	3	1	0	1	2	1	2	2	0	0	0	58	0	61	0	0	0	69	132	0	62	78	89	0	0	0	0	0	0	0	0	0	0	0	0	0	0	0	0	0	0	0	0	0	0
127	1	79	3	2	1	1	0	3	1	2	2	3	0	49	0	58	0	61	0	87	0	69	0	0	62	0	89	0	0	0	0	0	0	0	64	0	0	0	113	0	0	89	0	0	0	0	0	0	0
128	2	53	1	2	5	1	1	3	2	2	3	2	0	49	0	58	0	61	0	87	0	0	0	0	62	78	0	74	0	0	0	0	0	0	0	0	0	0	113	0	0	89	0	0	0	0	0	0	0
129	1	54	1	2	5	2	0	2	2	2	2	2	0	0	0	58	0	61	0	87	0	69	0	46	0	78	89	74	0	0	0	0	0	0	0	0	0	0	113	0	0	0	0	0	0	0	0	0	0
130	1	67	2	2	2	1	1	3	2	2	2	2	0	49	0	58	0	0	0	87	0	0	0	0	62	0	0	74	0	0	0	0	0	0	0	0	0	0	113	0	0	0	0	0	0	0	0	0	0
131	1	77	3	2	1	1	0	3	1	2	3	3	0	49	0	58	0	0	0	0	0	69	0	46	0	78	89	0	0	121	0	0	0	0	64	0	58	82	113	0	0	0	115	0	0	0	0	0	0
132	2	60	1	2	3	1	0	1	2	1	2	2	0	0	0	58	0	0	0	0	0	0	0	0	0	78	0	74	0	0	0	0	0	0	0	0	0	0	0	0	0	0	0	0	0	0	0	0	0
133	1	49	1	2	2	3	0	2	2	2	2	2	0	49	0	0	0	0	0	0	0	0	0	0	0	78	0	74	0	0	72	0	0	0	0	0	0	0	0	30	0	0	0	0	0	0	0	0	0
134	2	66	2	2	2	1	0	3	2	2	2	2	0	0	0	58	0	61	0	87	0	69	0	46	62	78	89	74	0	0	0	0	0	0	64	0	0	82	113	0	0	0	0	0	0	0	0	0	0
135	1	59	1	2	2	1	0	2	2	2	2	2	0	49	0	0	0	61	0	87	0	0	0	0	0	78	0	0	0	0	0	0	0	0	0	0	0	0	113	0	0	0	0	0	0	0	0	0	0
136	1	59	1	2	3	1	0	1	2	1	3	2	0	0	0	0	0	61	0	87	0	0	132	46	62	78	0	74	0	0	0	0	0	0	64	0	0	0	113	30	0	0	0	0	0	0	0	0	0
137	2	75	3	2	3	1	0	1	2	1	3	2	83	0	0	58	0	61	0	87	0	0	132	0	62	78	89	74	0	121	0	98	0	0	64	0	58	82	113	0	86	89	115	0	0	0	0	0	0
138	2	51	1	2	1	3	0	3	2	2	2	2	0	0	0	0	0	61	0	0	0	69	0	46	0	0	0	0	0	0	0	0	0	0	0	0	0	0	0	0	0	0	0	0	0	0	0	0	0
139	2	78	3	5	1	2	0	3	2	2	3	2	0	49	0	0	84	61	0	0	0	0	0	0	0	78	0	74	0	0	0	0	0	0	64	0	0	82	113	0	0	89	0	0	0	0	0	0	0
140	1	45	1	2	4	3	0	2	2	2	2	2	0	49	0	58	0	61	0	0	78	0	74	0	0	0	0	0	0	0	0	0	0	0	0	0	0	0	113	0	0	0	0	0	0	0	0	0	0
141	1	76	3	2	1	3	0	3	2	2	2	2	0	49	0	0	0	0	0	0	0	0	0	0	0	78	0	74	0	0	0	0	0	0	0	0	0	0	113	0	0	89	0	0	0	0	0	0	0
142	2	70	2	2	3	1	0	2	2	1	2	2	0	49	0	0	84	0	0	87	0	69	0	46	0	78	89	74	0	0	0	0	0	0	64	0	0	0	113	0	0	89	0	0	0	0	0	0	0
143	1	71	3	2	1	3	0	3	2	2	2	2	0	0	0	58	0	61	0	87	0	0	132	0	0	78	89	74	0	0	72	0	0	0	64	0	0	0	0	0	0	89	0	0	0	0	0	0	0
144	2	59	1	2	3	1	1	1	3	2	2	2	0	49	0	58	0	61	0	87	0	69	0	0	0	0	89	74	0	0	72	0	0	0	64	0	0	0	113	0	0	89	0	0	0	0	0	0	0
145	1	78	3	5	2	1	0	1	3	2	2	2	83	0	0	58	84	61	0	87	0	0	132	0	62	78	89	0	0	0	0	0	0	0	0	0	0	0	113	0	0	89	0	0	0	0	0	0	0
146	1	58	1	2	3	1	1	2	3	1	3	2	0	0	0	0	0	61	0	0	0	69	0	46	0	78	0	74	0	0	0	0	0	0	64	0	0	0	113	0	0	89	0	0	0	0	0	0	0
147	2	72	3	2	4	2	0	3	2	2	2	2	0	0	0	58	0	61	0	0	0	0	0	0	62	0	0	74	0	0	0	0	0	0	0	0	0	0	113	0	0	89	0	0	0	0	0	0	0
148	1	78	3	2	1	3	0	3	1	2	3	2	0	49	0	58	0	61	0	0	0	0	0	0	0	78	0	74	0	0	72	0	0	0	64	0	0	0	113	0	0	89	0	0	0	0	0	0	0
149	2	68	2	2	2	2	1	3	2	2	4	2	0	49	0	58	0	61	0	87	0	69	132	0	62	78	89	0	0	0	0	0	0	0	64	0	0	82	113	0	86	89	0	0	0	0	0	0	0
150	1	84	3	2	5	3	0	2	1	2	3	3	0	0	0	58	84	0	0	0	0	0	0	0	0	78	0	74	0	0	0	0	0	0	0	0	0	0	0	0	0	89	0	0	0	0	0	0	0
151	2	80	3	5	2	1	1	2	2	2	4	2	83	0	0	58	0	0	60	87	0	0	132	46	0	78	89	74	0	121	0	98	0	0	64	0	0	82	113	0	0	89	0	0	0	0	0	0	0
152	2	69	2	2	5	1	1	3	2	2	2	2	0	49	0	0	0	61	0	87	0	69	132	0	0	78	89	74	0	0	0	0	0	0	0	0	0	0	0	30	0	89	0	0	0	0	0	0	0
153	2	67	2	2	1	2	0	3	2	2	2	2	0	0	0	0	0	61	0	87	0	0	0	0	0	78	0	0	0	0	0	0	0	0	0	0	0	0	0	0	0	89	0	0	0	0	0	0	0
154	2	72	3	2	5	3	0	2	2	2	2	2	0	0	0	58	0	61	0	0	0	69	0	46	62	78	0	74	0	0	0	0	0	0	0	0	0	0	113	0	0	89	0	0	0	0	0	0	0
155	2	65	2	2	3	2	1	2	2	1	2	2	0	0	0	0	0	61	0	87	0	0	132	0	0	78	89	74	0	0	0	0	0	0	0	0	0	0	113	30	0	0	0	0	0	0	0	0	0
156	2	58	1	2	2	1	0	2	2	2	2	2	0	49	0	58	0	61	0	87	0	69	132	46	0	78	89	74	0	0	72	0	0	0	0	0	0	0	113	0	0	89	0	0	0	0	0	0	0
157	2	70	2	5	5	3	0	3	2	2	2	2	0	0	0	0	0	0	0	0	0	69	0	0	0	78	0	74	0	0	0	0	0	0	0	0	0	0	0	0	0	89	0	0	0	0	0	0	0
158	2	72	3	2	2	1	0	2	2	2	3	3	0	49	0	58	0	61	0	87	0	0	0	0	0	78	89	74	0	0	72	0	0	0	64	0	0	82	113	0	86	89	0	0	0	0	0	0	0
159	1	65	2	2	2	1	0	3	2	2	3	2	0	49	0	58	0	61	0	87	0	0	0	0	62	78	89	74	0	0	72	0	0	0	64	0	0	0	113	0	0	89	0	0	0	0	0	0	0
160	1	67	2	2	2	1	0	3	3	2	3	2	0	49	0	0	0	61	0	87	0	0	0	0	0	78	0	74	0	0	0	0	0	0	64	0	0	0	113	0	0	89	0	0	0	0	0	0	0
161	2	63	2	2	3	1	1	1	3	1	3	2	0	49	0	58	0	0	0	87	0	69	132	46	0	78	0	74	0	0	0	0	0	0	64	0	0	0	113	0	0	0	0	0	0	0	0	0	0
162	2	69	2	2	1	1	0	3	2	2	2	2	0	0	0	0	0	61	0	87	0	0	0	0	0	78	0	74	0	0	0	0	0	0	0	0	0	0	113	0	0	89	0	0	0	0	0	0	0
163	1	76	3	2	1	2	0	2	2	2	2	2	0	0	0	58	0	61	0	87	0	0	132	0	0	78	89	74	0	0	72	0	0	0	0	0	0	0	113	0	0	89	0	0	0	0	0	0	0
164	2	58	1	2	1	3	0	3	2	2	2	2	0	49	0	0	0	61	0	87	0	0	0	46	0	78	0	0	0	0	0	0	0	0	0	0	0	0	113	0	0	0	0	0	0	0	0	0	0
165	2	62	2	2	2	1	0	1	2	2	2	2	0	0	0	58	0	61	0	87	0	69	0	46	62	78	89	74	0	0	0	0	0	0	0	0	0	0	113	0	0	89	0	0	0	0	0	0	0
166	2	57	1	2	3	1	0	1	2	1	2	2	0	0	0	58	0	0	0	87	0	0	0	46	0	0	0	74	0	0	0	0	0	0	0	0	0	0	113	0	0	0	0	0	0	0	0	0	0
167	2	70	2	2	4	2	0	3	2	2	2	2	0	0	0	58	0	61	0	87	0	0	0	0	0	78	0	74	0	0	0	0	0	0	0	0	0	0	113	0	0	89	0	0	0	0	0	0	0
168	1	63	2	5	2	2	0	2	2	2	3	2	0	49	0	58	0	61	0	87	0	0	132	46	62	78	89	74	0	0	0	0	0	0	0	0	0	0	113	30	0	89	0	0	0	0	0	0	0
169	1	73	3	2	4	1	0	3	2	2	2	2	0	0	0	0	0	61	0	87	0	0	0	0	62	0	0	0	0	0	0	0	0	0	64	0	0	0	0	0	0	89	0	0	0	0	0	0	0
170	2	68	2	5	2	1	0	2	2	2	3	2	0	49	0	58	0	61	0	87	0	0	0	0	0	78	89	74	0	0	0	0	0	0	64	0	0	0	113	0	0	89	0	0	0	0	0	0	0
171	2	56	1	2	2	1	1	3	2	2	3	2	0	49	0	0	0	61	0	0	0	69	0	0	0	78	0	74	0	0	0	0	0	0	0	0	0	0	113	0	0	89	0	0	0	0	0	0	0
172	1	78	3	2	2	1	0	2	2	2	2	2	0	49	0	0	0	61	0	87	0	69	0	0	62	0	0	0	0	0	72	0	0	0	64	0	0	0	113	0	0	89	0	0	0	0	0	0	0
173	1	82	3	2	1	3	0	3	1	2	3	3	83	0	0	58	84	0	0	87	0	0	0	0	0	78	0	74	0	121	0	0	0	100	64	0	0	82	113	0	0	89	0	0	0	0	0	0	0
174	1	68	2	2	2	3	0	3	2	2	2	2	0	0	0	0	0	61	0	87	0	0	0	46	0	0	0	74	0	0	0	0	0	0	0	0	0	0	0	0	0	0	0	0	0	0	0	0	0
175	1	48	1	2	2	2	0	3	2	2	2	2	0	0	0	58	0	0	0	0	0	0	0	46	0	78	0	74	0	0	0	0	0	0	0	0	0	0	0	0	0	0	0	0	0	0	0	0	0
176	2	65	2	2	4	1	1	3	2	2	2	2	0	0	0	0	0	61	0	87	0	0	0	0	62	0	0	74	0	0	0	0	0	0	0	0	0	0	113	0	0	89	0	0	0	0	0	0	0
177	2	60	1	2	3	1	1	1	3	1	3	2	0	0	0	58	84	61	0	87	0	69	132	46	62	78	89	74	0	0	72	0	0	0	0	0	0	0	113	0	0	89	0	0	0	0	0	0	0
178	2	64	2	5	3	1	0	1	3	1	3	2	0	49	0	0	84	61	0	87	0	69	0	46	62	78	0	74	0	0	0	0	0	0	0	0	0	0	113	0	0	89	0	0	0	0	0	0	0
179	2	72	3	2	3	1	0	1	2	1	3	3	0	0	0	58	84	61	0	87	0	69	132	0	0	78	89	74	0	121	72	0	0	0	64	0	0	82	113	0	0	89	0	0	0	0	0	0	0
180	2	71	3	2	3	1	0	2	2	2	3	2	0	0	0	58	84	61	0	87	0	69	0	46	0	78	0	0	0	121	0	0	0	0	64	0	0	0	113	0	0	89	0	0	0	0	0	0	0
181	1	82	3	2	1	1	0	2	2	2	3	2	0	49	0	58	84	0	0	87	0	69	0	0	62	0	0	0	0	0	0	0	0	0	64	0	0	0	113	30	0	89	0	0	0	0	0	0	0
182	2	66	2	2	4	2	0	3	2	2	3	2	0	49	0	58	0	61	0	87	0	0	132	46	62	78	89	0	0	0	0	0	0	0	64	0	0	0	113	0	0	89	0	0	0	0	0	0	0
183	2	49	1	2	2	2	0	2	2	2	2	2	0	0	0	0	84	61	60	87	0	69	0	46	0	78	0	0	0	0	0	0	0	0	0	0	0	0	0	0	0	0	0	0	0	0	0	0	0
184	1	70	2	2	2	2	1	2	2	2	2	4	0	49	0	58	0	0	60	87	0	69	132	46	0	78	89	0	0	0	72	0	0	0	64	125	58	0	113	0	0	89	0	0	0	0	0	0	0
185	2	72	3	2	1	1	0	2	2	2	3	2	83	0	0	58	84	0	60	87	0	0	0	0	62	78	0	0	0	0	72	0	0	0	64	0	0	82	113	0	0	89	0	0	0	0	0	0	0
186	2	83	3	5	3	1	0	2	3	1	2	2	0	49	0	58	84	61	0	0	0	69	0	0	0	0	0	74	0	121	0	0	0	100	64	0	0	82	113	0	0	89	0	0	0	0	0	0	0
187	2	70	2	2	3	1	0	2	2	2	2	2	0	49	0	58	84	61	0	0	0	0	0	46	62	0	0	74	0	0	72	0	0	0	64	0	0	0	113	0	0	89	0	0	0	0	0	0	0
188	1	48	1	2	4	2	0	2	2	2	2	2	0	49	0	0	0	0	0	0	0	69	132	0	0	78	0	74	0	0	0	0	0	0	0	0	0	0	0	0	0	0	0	0	0	0	0	0	0
189	1	60	1	2	3	1	0	3	2	2	3	2	0	49	0	58	0	0	60	87	0	0	0	0	0	78	89	0	0	0	72	0	0	0	64	0	0	82	113	30	0	89	0	0	0	0	0	0	0
190	1	62	2	2	2	2	0	2	2	1	2	2	0	49	0	58	0	0	0	87	0	0	0	0	0	78	0	0	0	0	72	0	0	0	0	0	0	0	113	0	0	0	0	0	0	0	0	0	0
191	1	71	3	2	3	1	1	2	2	2	3	2	0	49	0	58	0	61	0	87	0	69	132	0	0	78	89	74	0	0	0	0	0	0	0	0	0	82	113	0	0	0	0	0	0	0	0	0	0
192	1	58	1	2	2	1	0	2	2	2	2	2	0	49	0	58	0	61	0	87	0	69	0	0	0	78	0	0	0	0	0	0	0	0	0	0	0	0	113	0	0	0	0	0	0	0	0	0	0
193	1	66	2	2	2	1	1	2	2	1	2	2	0	49	0	58	84	61	0	0	0	69	0	0	0	78	89	0	0	0	0	0	0	0	0	0	0	82	113	0	0	0	0	0	0	0	0	0	0
194	2	69	2	2	4	1	0	2	2	2	3	2	0	49	0	58	84	61	0	87	0	69	132	0	62	78	89	74	0	0	0	0	0	0	64	0	0	82	113	0	0	0	0	0	0	0	0	0	0
195	1	66	2	2	2	1	0	2	2	1	2	3	0	0	0	58	0	61	0	87	0	69	0	0	0	78	89	0	0	0	72	0	0	0	0	0	0	0	113	0	0	89	0	0	0	0	0	0	0
196	2	76	3	2	5	1	0	3	2	1	3	2	0	49	0	58	84	61	0	87	0	69	132	46	62	78	89	74	0	0	0	0	0	0	64	0	0	0	113	0	0	89	0	0	0	0	0	0	0
197	2	64	2	2	1	2	0	3	2	1	2	2	0	0	0	58	0	61	0	87	0	0	0	0	0	0	0	74	0	0	0	0	0	0	0	0	0	0	113	0	0	0	0	0	0	0	0	0	0
198	2	62	2	2	2	1	1	2	2	1	3	2	0	49	0	58	0	61	0	87	0	0	132	0	62	0	89	74	0	0	0	0	0	0	0	0	0	0	113	0	0	89	0	0	0	0	0	0	0
199	1	81	3	2	1	3	0	3	2	2	2	2	0	49	0	58	84	61	0	87	0	69	0	0	0	78	89	0	0	0	0	0	0	0	0	0	0	0	113	0	0	0	0	0	0	0	0	0	0
200	1	48	1	2	1	3	0	3	2	2	2	2	0	49	0	0	0	61	0	87	0	0	0	0	62	78	0	0	0	0	0	0	0	0	0	0	0	0	113	0	0	0	0	0	0	0	0	0	0
201	1	73	3	2	3	1	0	1	2	1	2	2	0	49	0	58	84	61	60	0	0	69	132	0	62	78	89	0	0	0	0	0	0	0	64	0	0	0	113	0	0	89	0	0	0	0	0	0	0
202	1	75	3	2	2	1	0	2	2	1	2	2	0	49	0	58	0	0	60	87	0	69	0	0	0	78	0	74	0	0	72	0	0	0	64	0	0	0	113	0	0	89	0	0	0	0	0	0	0
203	1	81	3	2	3	1	0	1	2	1	3	3	0	49	0	0	0	0	60	87	0	69	0	0	0	78	89	74	0	0	0	0	0	100	64	125	58	82	113	0	0	89	0	0	57	0	0	0	0
204	2	51	1	2	4	2	1	3	2	2	2	2	0	49	0	58	0	61	0	0	0	69	0	0	62	78	0	74	0	0	0	0	0	0	0	0	0	0	0	0	0	0	0	0	0	0	0	0	0
205	2	58	1	2	1	2	1	2	2	1	2	2	83	0	0	58	0	61	60	87	0	69	132	0	0	78	89	0	0	0	0	0	0	0	0	0	0	0	113	0	0	0	0	0	0	0	0	0	0
206	2	76	3	2	2	1	1	2	2	1	3	4	0	0	0	58	0	61	60	0	0	69	0	0	62	78	89	0	0	121	72	0	0	0	64	125	0	82	113	0	0	89	0	0	57	0	0	0	0
207	2	70	2	2	5	2	0	3	2	1	2	2	0	0	0	58	0	0	60	0	0	0	0	0	62	78	0	74	0	0	0	0	0	0	0	0	0	0	113	0	0	0	0	0	0	0	0	0	0
208	2	66	2	5	3	1	1	1	2	1	3	2	0	49	0	0	0	61	0	87	0	69	132	0	62	78	89	74	0	0	0	0	0	0	64	0	0	0	113	0	0	0	0	0	0	0	0	0	0
209	2	63	2	2	2	2	1	2	2	1	3	2	0	49	0	0	0	61	0	0	0	0	0	0	62	78	89	0	0	0	0	0	0	0	64	0	0	82	113	0	0	0	0	0	0	0	0	0	0
210	1	62	2	2	2	1	1	2	2	2	2	3	0	0	0	58	0	61	0	87	0	69	0	46	0	78	89	0	0	0	0	0	0	0	64	0	0	0	113	30	0	89	0	0	0	0	0	0	0
211	2	63	2	5	2	1	1	1	2	1	3	2	0	49	0	58	0	0	60	87	0	69	0	0	0	78	89	74	0	0	72	0	0	0	0	0	0	82	0	0	0	89	0	0	57	0	0	0	0
212	2	55	1	2	3	1	1	1	2	1	2	2	0	0	0	58	0	0	60	87	0	0	0	46	0	78	0	74	0	0	0	0	0	0	0	0	0	0	113	0	0	0	0	0	0	0	0	0	0
213	1	72	3	5	1	2	0	2	2	2	3	3	0	49	0	58	84	0	60	87	0	69	132	46	0	78	89	0	0	0	72	0	0	0	64	0	0	82	113	0	0	0	0	0	0	0	0	0	0
214	1	78	3	5	4	1	0	3	2	1	2	2	0	0	0	58	0	0	0	0	0	0	0	0	0	0	89	74	0	0	0	0	0	0	0	0	0	0	0	0	0	0	0	0	0	0	0	0	0
215	2	71	3	5	3	1	1	2	3	1	2	2	0	0	0	58	0	61	0	0	0	0	0	46	62	78	89	74	0	0	0	0	0	0	64	0	0	0	113	0	0	0	0	0	0	0	0	0	0
216	2	74	3	2	2	2	1	3	2	2	3	2	83	0	0	58	0	0	60	87	0	0	132	0	0	78	89	74	0	0	0	0	0	100	64	0	0	82	113	0	0	0	0	0	0	0	0	0	0
217	1	58	1	2	3	1	0	3	2	1	2	2	0	49	0	0	0	61	0	87	0	0	0	0	0	0	0	74	0	0	0	0	0	0	0	0	0	0	113	0	0	0	0	0	0	0	0	0	0
218	1	60	1	2	1	2	0	2	2	2	2	2	0	0	0	58	0	61	0	87	0	0	0	46	0	78	0	74	0	0	0	0	0	0	0	0	0	0	113	30	0	0	0	0	0	0	0	0	0
219	1	68	2	2	2	1	0	2	2	2	3	3	0	49	0	58	84	61	0	87	0	69	132	46	0	78	89	74	0	0	72	0	0	0	64	0	0	0	113	0	0	89	0	0	0	0	0	0	0
220	2	63	2	2	3	1	1	3	2	2	2	2	0	0	0	58	0	61	0	87	0	0	132	46	0	78	89	0	0	0	0	0	0	0	64	0	0	0	113	0	0	0	0	0	0	0	0	0	0
221	1	61	2	2	3	2	0	1	2	1	3	2	0	0	0	58	0	0	0	87	0	0	0	46	0	78	0	74	0	0	0	0	0	0	64	0	0	0	113	0	0	0	0	0	0	0	0	0	0
222	1	77	3	2	2	1	0	3	2	2	2	2	0	0	0	0	0	61	0	87	0	69	0	0	0	0	0	74	0	0	0	0	0	0	0	0	0	0	113	0	0	89	0	0	0	0	0	0	0
223	1	53	1	2	1	3	0	2	2	1	2	2	0	0	0	0	0	61	60	0	0	69	0	0	62	78	0	74	0	0	0	0	0	0	0	0	0	0	0	30	0	0	0	0	0	0	0	0	0
224	1	47	1	2	1	3	0	3	2	2	2	2	0	49	0	0	0	61	0	87	0	0	0	0	62	0	0	74	0	0	0	0	0	0	0	0	0	0	113	0	0	0	0	0	0	0	0	0	0
[truncated: 121 more columns]

## Sheet: Abbreviation
SR	Sleep&Rest
EB	Emotional Behaviour
BCM	Body Care&Movement
HM	Home Management
M	Mobility
SI	Social&Interatction
A	Ambulation
AB	Alertness Behaviour
C	Communication
RP	Recreation&Pastime
E	Eating
